# Supplementary material for: Deciphering chloramphenicol biotransformation mechanisms and microbial interactions via integrated multi-omics and cultivation-dependent approaches
Source: Microbiome. 2022 Oct 24;10:180. doi: 10.1186/s40168-022-01361-5 (PMC9590159; doi:10.1186/s40168-022-01361-5)
Supplement: Supplementary file 2 — Additional file 1: Table S1. The taxonomy, quality, and genome size of 18 MAGs. Table S2. The taxonomy, quality, and genomic information of seven isolated strains. Table S3. The information of proteins related to CAP biotransformation in Sphingomonas sp. CL5.1 revealed by proteomics. [file 40168_2022_1361_MOESM1_ESM.xlsx]

## Sheet: Table S1
Table S1. The taxonomy, quality, and genome size of 18 MAGs
MAGs	Taxonomy	Completeness (%)	Contamination (%)	Size (bp)
MAG1	g: Sphingomonas	99.64	1.39	4585298
MAG2	g: Caballeronia	99.6	0.81	6645535
MAG3	g: Cupriavidus	99.71	0.61	6548757
MAG4	g: Chryseobacterium	100	0.49	3887417
MAG5	g: Pigmentiphaga	99.39	1.22	5979078
MAG6	g: Labrys	97.64	2.49	6886007
MAG7	g: Achromobacter	54.2	0	3909984
MAG8	g: Bosea	99.06	1.72	6018662
MAG9	g: Hyphomicrobium	94.84	2.55	3569553
MAG10	g: KBS-89	69.91	0	2644766
MAG11	g: Microbacterium	44.65	2.09	2002603
MAG12	g: Chryseobacterium	73.83	1.96	2557818
MAG13	g: UBA8621	99.51	2.96	7276258
MAG14	g: UBA6038	84.23	1.3	3219127
MAG15	g: 62-47	99.68	0.32	5060269
MAG16	f: Diplorickettsiaceae	96.51	0	2266143
MAG17	f: Nocardioidaceae	95.11	1.99	3696336
MAG18	f: Dongiaceae	100	0.87	5680152

## Sheet: Table S2
Table S2. The taxonomy, quality, and genomic information of seven isolated strains
Strain	Completeness (%)	Contamination (%)	Composition	Size（bp）	GC content
Sphingomonas sp. CL5.1	99.6	1.4	Contig	4441086	0.67
			Plasmid	126708	0.63
Caballeronia sp. PC1	99.6	1.5	Contig 1	3301384	0.64
			Contig 2	1886609	0.64
			Contig 3	1866936	0.63
			Plasmid 1	589129	0.6
			Plasmid 2	298071	0.6
			Plasmid 3	213922	0.59
Cupriavidus sp. CLC6	99.7	0.6	Contig 1	3765408	0.66
			Contig 2	2691295	0.67
			Plasmid 1	157653	0.6
			Plasmid 2	62341	0.64
Chryseobacterium sp. RCL7	100	0.5	Contig	3907125	0.36
Pigmentiphaga sp. CLB6.2	99.4	1.2	Contig	6005386	0.67
Labrys sp. PNB5	99	2.4	Contig 1	5539265	0.65
			Contig 2	1441089	0.64
			Plasmid 1	36557	0.62
Achromobacter sp. CLB4	99.4	0.7	Contig	6894475	0.67
			Plasmid 1	249384	0.61
			Plasmid 2	6896	0.6

## Sheet: Table S3
Table S3. The information of proteins related to CAP biotransformation in Sphingomonas sp. CL5.1 revealed by proteomics
Locus tag	Protein name	CT34 vs. Control		CT72 vs. Control		Protein function annotation
		FC	P value	FC	P value
F9288_RS01385	glcB	2.76	<0.0001	2.44	0.0014	Malate synthase G
F9288_RS01390	dehII	2.48	0.0002	3.22	0.0107	Haloacid dehalogenase
F9288_RS01395	/	1.6	0.0432	1.83	0.0054	MFS transporter
F9288_RS01400	pcaL	2.31	0.0012	2.73	0.0018	3-oxoadipate enol-lactone hydrolase/4-carboxymuconolactone decarboxylase
F9288_RS01405	pcaB	1.77	0.0063	2.25	0.0009	3-carboxy-cis,cis-muconate cycloisomerase
F9288_RS01410	pcaG	3.23	0.0008	3.02	0.0005	Protocatechuate 3,4-dioxygenase subunit alpha
F9288_RS01415	pcaH	2.23	0.0018	2.18	<0.0001	Protocatechuate 3,4-dioxygenase subunit beta
F9288_RS01420	scoB	2.99	<0.0001	2.38	0.0003	3-oxoacid CoA-transferase subunit B
F9288_RS01425	scoA	2.71	<0.0001	2.46	<0.0001	3-oxoacid CoA-transferase subunit A
F9288_RS01430	dadA	2.84	0.0007	2.31	0.0014	D-amino acid dehydrogenase
F9288_RS01435	/	3.41	0.0001	2.22	0.0012	heme-binding protein
F9288_RS01440	/	2.62	0.0026	2.69	0.0509	TonB-dependent receptor
F9288_RS01445	feaB	3.16	0.0003	3.86	0.0016	Aldehyde dehydrogenase
F9288_RS01450	capO	2.74	<0.0001	2.61	0.0002	GMC family oxidoreductase N-terminal domain-containing protein
F9288_RS01455	ltaE	2.78	0.0003	2.8	0.001	low specificity L-threonine aldolase
F9288_RS01460	yiJE	1.68	0.0197	1.19	0.0156	DMT family transporter
F9288_RS01465	/	2.68	0.0002	3.21	0.0014	DUF2817 domain-containing protein
F9288_RS01470	/	2.93	<0.0001	1.17	0.005	helix-turn-helix transcriptional regulator
F9288_RS01475	/	2.72	<0.0001	2.87	0.0004	aldehyde dehydrogenase family protein
F9288_RS01480	/	2.27	0.0036	2.55	0.0022	LysR family transcriptional regulator
F9288_RS01485	pnbB	3.52	0.0004	1.74	0.0042	p-hydroxylaminobenzoate lyase
F9288_RS01490	nfnB	2.33	0.0003	2.48	0.0007	nitroreductase family protein
F9288_RS01495	/	2.18	0.0018	2.08	0.0003	NAD(P)H-dependent oxidoreductase
F9288_RS01500	pcaF	2.46	0.0003	2.45	0.0018	3-oxoadipyl-CoA thiolase
F9288_RS02195	FloR	3.05	0.0012	1.2	0.1432	Chloramphenicol/florfenicol efflux MFS transporter FloR
F9288_RS03540	/	2.73	0.0003	2.12	0.0009	porin family protein
F9288_RS04840	amtB	5.41	0.0064	2.94	0.0613	Ammonium transporter
F9288_RS07880	ligC	2.25	0.007	2.85	0.0035	4-carboxy-2-hydroxymuconate-6-semialdehyde dehydrogenase
F9288_RS07885	ligB	2.29	0.0026	2.79	0.0009	Protocatechuate 4,5-dioxygenase subunit beta
F9288_RS07890	ligA	3.13	0.0007	2.99	0.0012	Protocatechuate 4,5-dioxygenase subunit alpha
F9288_RS07895	ligJ	2.28	0.0003	2.64	0.002	2-keto-4-carboxy-3-hexenedioate hydratase
F9288_RS07900	fldX	2.53	0.0001	2.79	0.0008	6-phosphogluconate dehydrogenase
F9288_RS07910	ligK	2.34	0.0019	2.08	0.0943	4-carboxy-4-hydroxy-2-oxoadipate aldolase
F9288_RS07915	ligU	2.42	0.0003	2.98	0.0422	4-oxalomesaconate tautomerase
F9288_RS07920	ligI	2.58	0.0005	2.82	0.0004	2-pyrone-4,6-dicarboxylate hydrolase
F9288_RS07925	iolS	1.87	0.0022	2.08	0.0026	Aldo/keto reductase
F9288_RS11350	ahpC	2.67	0.003	0.5	0.033	Peroxiredoxin
F9288_RS05770	glyA	1.09	0.0207	0.93	0.0503	Serine hydroxymethyltransferase
F9288_RS17955	lpd3	1.06	0.1529	1.15	0.0349	Dihydrolipoyl dehydrogenase
F9288_RS20450	gcvPB	1.91	0.0023	1.99	0.0015	Glycine dehydrogenase (aminomethyl-transferring)
F9288_RS20455	gcvPA	1.75	0.0001	1.67	0.0009	Glycine dehydrogenase (decarboxylating) subunit
F9288_RS20465	gcvH	1.73	0.0008	2.48	0.0356	Glycine cleavage system H protein
F9288_RS20470	gcvT	1.54	0.0069	1.74	0.0062	Glycine cleavage system protein T
FC: Fold change. CT34 and CT72 represented strain treated with CAP for 34 h and 72 h, respectively.
Control represented the control sample without the addition of CAP.
“/” indicates that the protein name is unavailable.
